# Supplementary material for: Cell wall metabolism and hexose allocation contribute to biomass accumulation in high yielding extreme segregants of a Saccharum interspecific F2 population
Source: BMC Genomics. 2017 Oct 11;18:773. doi: 10.1186/s12864-017-4158-8 (PMC5637070; doi:10.1186/s12864-017-4158-8)
Supplement: Supplementary file 1 — List of differentially expressed genes involved in carbon fixation and Calvin cycle. List of ifferentially expressed genes involved in carbon fixation and Calvin cycle between high and low biomass group. (XLSX 9 kb) [file 12864_2017_4158_MOESM1_ESM.xlsx]

## Sheet: Sheet1
Supplementary table 1 List of differentially expressed genes involved in carbon fixation and Calvin cycle
Gene	Gene ID	log2FC
Malic enzyme	Sobic.003G036200.1	1.28055
Pyruvate, phosphate dikinase	Sobic.009G132900.1	1.12374
Glyceraldehyde-3-phosphate dehydrogenease	Sobic.001G519800.1	1.10724
Malic enzyme	Sobic.003G292400.1	-1.14126
Phosphoglycerate kinase	Sobic.010G221800.1	-1.27983
