# Supplementary material for: Cell wall metabolism and hexose allocation contribute to biomass accumulation in high yielding extreme segregants of a Saccharum interspecific F2 population
Source: BMC Genomics. 2017 Oct 11;18:773. doi: 10.1186/s12864-017-4158-8 (PMC5637070; doi:10.1186/s12864-017-4158-8)
Supplement: Supplementary file 2 — List of differentially expressed transcription factors. List of differentially expressed transcription factors and its log2 fold change. (XLSX 14 kb) [file 12864_2017_4158_MOESM2_ESM.xlsx]

## Sheet: Sheet1
Supplementary table 2 List of differentially expressed transcription factors
Transcription factor family	Gene ID	log2FC
AP2	Sobic.001G075700.1	2.8017
AP2	Sobic.002G022600.1	3.60339
B3	Sobic.001G459400.1	2.4912
B3	Sobic.001G479600.1	1.4806
B3	Sobic.003G281300.1	1.36119
C2H2	Sobic.002G221400.1	1.46383
C2H2	Sobic.006G009500.1	1.26197
C2H2	Sobic.006G278400.1	3.65375
CO-like	Sobic.001G118100.1	1.1902
CO-like	Sobic.002G408500.1	2.02641
CO-like	Sobic.004G249500.1	2.45849
DBB	Sobic.004G301000.1	1.8586
ERF	Sobic.001G298100.1	1.05235
ERF	Sobic.002G269300.1	1.60331
ERF	Sobic.002G269400.1	2.35275
ERF	Sobic.002G269500.1	3.91953
ERF	Sobic.002G415600.1	1.78049
ERF	Sobic.003G148600.1	2.18889
ERF	Sobic.003G442100.1	3.39186
ERF	Sobic.004G283200.1	1.4006
ERF	Sobic.004G283300.1	3.23054
G2-like	Sobic.001G164500.1	1.62827
G2-like	Sobic.001G519100.1	2.05614
G2-like	Sobic.004G106300.1	2.4912
GATA	Sobic.001G062700.1	5.08577
GRF	Sobic.001G104500.1	2.03144
GRF	Sobic.001G139800.1	1.34518
GRF	Sobic.004G282600.1	3.73052
GRF	Sobic.004G317000.1	4.45923
HD-ZIP	Sobic.001G217200.1	2.04181
HD-ZIP	Sobic.001G253900.1	2.68124
HD-ZIP	Sobic.001G286700.1	1.80147
HD-ZIP	Sobic.001G488900.1	2.49929
HD-ZIP	Sobic.002G233800.1	1.24256
HD-ZIP	Sobic.003G096300.1	1.47873
HD-ZIP	Sobic.004G313900.1	3.22458
MIKC	Sobic.002G010100.1	5.30875
MYB	Sobic.001G219200.1	2.32579
MYB	Sobic.001G358900.1	4.13354
MYB	Sobic.002G279100.1	1.18574
MYB	Sobic.002G388700.1	1.79989
MYB	Sobic.003G008700.1	2.35889
MYB	Sobic.003G128900.1	1.68248
MYB	Sobic.003G183800.1	2.25328
MYB	Sobic.003G270300.1	1.36377
MYB	Sobic.003G373000.1	1.64312
MYB	Sobic.004G070900.1	1.41137
MYB	Sobic.004G191800.1	2.56523
MYB	Sobic.004G216900.1	1.21305
MYB	Sobic.006G107500.1	3.08473
MYB	Sobic.006G115200.1	2.67118
MYB	Sobic.007G136500.1	2.41939
MYB	Sobic.007G224800.1	3.37895
MYB	Sobic.008G112200.1	1.78547
MYB	Sobic.008G137500.1	1.11491
MYB_related	Sobic.001G143100.1	3.26951
MYB_related	Sobic.001G398100.1	3.39355
MYB_related	Sobic.002G320300.1	3.15059
MYB_related	Sobic.003G064200.1	3.30301
MYB_related	Sobic.003G223400.1	1.53711
MYB_related	Sobic.003G231800.1	2.24455
MYB_related	Sobic.004G267000.1	3.12509
TALE	Sobic.001G137200.1	6.97953
B3	Sobic.001G165300.1	-1.31799
B3	Sobic.003G005500.1	-1.52137
B3	Sobic.006G022000.1	-1.70948
bHLH	Sobic.003G428800.1	-1.88246
bZIP	Sobic.001G044300.1	-2.27798
bZIP	Sobic.006G233500.1	-1.06921
bZIP	Sobic.008G037900.1	-1.94823
C2H2	Sobic.001G035100.1	-1.05377
C2H2	Sobic.002G359300.1	-1.58531
C2H2	Sobic.003G363200.1	-1.30898
C2H2	Sobic.003G417500.1	-1.35456
CO-like	Sobic.007G092000.1	-1.34845
DBB	Sobic.002G273300.1	-1.34553
Dof	Sobic.001G252800.1	-1.31673
Dof	Sobic.003G121400.1	-1.16742
ERF	Sobic.002G115400.1	-1.59049
ERF	Sobic.005G103100.1	-1.72927
ERF	Sobic.007G162700.1	-2.83494
ERF	Sobic.008G050600.1	-1.74391
FAR1	Sobic.010G141700.1	-3.66925
G2-like	Sobic.010G160900.1	-2.20669
GRAS	Sobic.001G421900.1	-1.04765
GRAS	Sobic.005G230700.1	-2.76058
GRAS	Sobic.009G011100.1	-1.91214
HD-ZIP	Sobic.002G272900.1	-1.11672
HD-ZIP	Sobic.006G163900.1	-1.29418
HD-ZIP	Sobic.006G169200.1	-1.1528
HSF	Sobic.003G194400.1	-1.01134
HSF	Sobic.004G101400.1	-2.23314
HSF	Sobic.010G164400.1	-2.06652
LBD	Sobic.001G169200.1	-1.39198
LBD	Sobic.009G025900.1	-2.0233
MIKC	Sobic.001G455900.1	-1.56602
MIKC	Sobic.006G107700.1	-2.0984
MIKC	Sobic.007G013800.1	-1.06483
MIKC	Sobic.009G142500.1	-1.96064
MYB	Sobic.001G508400.1	-2.75092
MYB	Sobic.002G196000.1	-1.60156
MYB	Sobic.002G308400.1	-2.83494
MYB	Sobic.002G337800.1	-2.47308
MYB	Sobic.003G087600.1	-2.53175
MYB	Sobic.003G352200.1	-1.15768
MYB	Sobic.004G322800.1	-3.9862
MYB	Sobic.005G224800.1	-1.63124
MYB	Sobic.006G030200.1	-3.9862
MYB	Sobic.007G178300.1	-1.30518
MYB	Sobic.008G055700.1	-2.06593
MYB	Sobic.008G063400.1	-2.44696
MYB_related	Sobic.001G235100.1	-2.69894
MYB_related	Sobic.001G235200.1	-2.53392
MYB_related	Sobic.004G279300.1	-1.49684
MYB_related	Sobic.007G047400.1	-1.16709
MYB_related	Sobic.009G072200.1	-1.28531
MYB_related	Sobic.010G275700.1	-1.72964
NAC	Sobic.002G420700.1	-1.22829
NAC	Sobic.006G086000.1	-2.52375
NAC	Sobic.006G218300.1	-1.14948
NAC	Sobic.008G021800.1	-1.2936
NAC	Sobic.008G164800.1	-1.06866
NAC	Sobic.009G071600.1	-1.58276
NF-YA	Sobic.008G168300.1	-1.18727
SRS	Sobic.003G429800.1	-2.23372
SRS	Sobic.010G261700.1	-3.42637
TALE	Sobic.001G106000.1	-1.03104
TALE	Sobic.009G030200.1	-1.02216
TCP	Sobic.007G135700.1	-2.76524
WOX	Sobic.002G421800.1	-2.33591
WRKY	Sobic.001G282400.1	-4.08435
WRKY	Sobic.007G217700.1	-1.22453
